# Supplementary material for: Pineapple SWEET10 is a glucose transporter
Source: Hortic Res. 2023 Apr 12;10(10):uhad175. doi: 10.1093/hr/uhad175 (PMC10660354; doi:10.1093/hr/uhad175)
Supplement: Web_Material_uhad175 [file web_material_uhad175.zip]

Archive with 8 entries (8 files):
- Figure S1.pdf
- Figure S2.pdf
- Figure S3&S4.pdf
- Figure S5.pdf
- Figure S6.jpg
- Supplementary Table S2.pdf
- Supplementary Table S3.pdf
- SupplementaryTable S1.pdf
